# Supplementary material for: Differential and convergent utilization of autophagy components by positive-strand RNA viruses
Source: PLoS Biol. 2019 Jan 4;17(1):e2006926. doi: 10.1371/journal.pbio.2006926 (PMC6334974; doi:10.1371/journal.pbio.2006926)
Supplement: S1 Data — (XLSX) [file pbio.2006926.s008.xlsx]

## Sheet: 1B
WT	ULK1	FIP200	ATG9	BECN1	VPS34	LC3	ATG5
2.55107	0.720228	0.668152	1.06961	0.796508	1.01333	1.0396	0.990307
1.5345	1.25221	0.73273	1.01638	1.15809	0.914049	1.11351	0.758407
2.2723	1.4792	1.59608	1.32526	0.786148	0.804737	1.10156	0.895359
	1.02309	0.7003	0.519695	0.762709	0.886815	0.893114

## Sheet: 1C
PV 8hpi									ULK1
WT	ULK1	FIP200	ATG9	BECN1	VPS34	LC3B	ATG5		hpi	WT HeLa					ULK1
8500000	150000	1150000	400000	2000000	7000000	35000	10500000		0	15500	28000	8000	7000		7000	10000	5000
3500000	1300000	50000	350000	5000000	4500000	160000	6500000		2	60	60	100	60	25	40	75	40
10500000	2000000	70000	700000	8000000	10000000	195000	4000000		4	150	150	2700	6500		100	50	1450
10000000		110000							6	1200000	650000	2250000	1700000	2800000	15000	160000	220000
4000000									8	4000000	3500000	10500000	10000000	10500000	150000	1300000	2000000
10500000
									FIP200
										WT				FIP200
									0	15500	14000	9500		10500	11000	9500
									2	60	45	45		50	90	45
									4	15000	35000	20000		250	200	100
									6	850000	850000	1250000		50000	35000	14000	45000
									8	10500000	10500000	2500000		1150000	50000	70000	110000
									ATG9
										WT HeLa					ATG9 c1					ATG9 c2
									0	17000	15500	28000	8000		13000	8000	11000			20000	11000	9500
									2	100	60	100	60		90	50	75			35	150	105
									4	30000	2700	61000			4000	200	5000			8500	300	6500
									6	500000	650000	2250000	1700000		650000	200000	350000			1150000	150000	100000
									8	8500000	7050000	10000000	20500000	9000000	400000	350000	700000			600000	700000	1700000
									LC3B
										WT			LC3B-2			LC3B-4
									0	15500	14000	9500	11500	12500		9500	11000
									2	60	45	45	60	30	25	50	60	40
									4	15000	15000	2000	400	100	600	1100	1300	1400
									6	850000	850000	1250000	10000	13000	15000	55000	220000	100000
									8	10500000	10500000	2500000	35000	160000	195000	275000	1000000	1150000

## Sheet: 1D
DENV 24h								ATG9
WT	ULK1	ATG9	BECN1	VPS34	LC3B	ATG5		hpi	WT		ATG9
9333	5333	20	3667	93	100	9000		0	26000	30667	26667	26667
1333	4333	17	3333	133	220	3667		7	167	60	133	120
833	2100	106	1233	40	133	16667		24	15333	15333	1267	1333
2100	2533					12667		28	166667	206667	18000	18667
2133						20667		32	380000	360000	80000	22644
1267						13333
1033								VPS34
1233									WT		VPS34
1233								0	1067	1133	1267	1400
800								7	6	3	10	3
2000								24	133	200	2	2
11333								28	1267	1467	233	240
								32	4667	6667	1933	1200
								LC3B
									WT		LC3B
								0	22667	20000	21333	16667
								7	1333	1467	1333	1400
								24	21333	22000	1000	2200
								28	133333	186667	15333	16667
								32	246667	293333	113333	120000

## Sheet: 1E
Fed CRE-	Fast CRE-	Fed CRE+	Fast CRE+
10000	250000	180000	1350000
500	650000	105000	1300000
700000	35000	13000000	130000
1750000	1950000	400000	55000
1250000	2000000	260000	450000
12000000	1050000	7500000	95000
8500000	3300000	200000	4500000
11500000	48000000	5000000	200000
9000000	27500000	22000000	250000
3000000	34000000	18500000	8500000
1500000	50000000	7000000	4000000
2000000	14000000		64000000
	58000000		38000000
	46000000		24000000
	46000000		2000000
	3000000
	4500000
	1500000

## Sheet: 1F
Cre-Lop-	Cre-Lop+	Cre+Lop-	Cre+Lop+
759.995	639.995	499.995	539.995
699.995	799.995	539.995	799.995
579.995	579.995	659.995	199.995
679.995	679.995	299.995	839.995
579.995	1099.99	89.995	399.995
219.995	739.995	519.995	679.995
399.995	599.995	579.995	684.995
259.995	819.995	799.995	459.995
679.995	799.995
659.995	419.995
119.995	219.995
119.995	179.995
19.995	639.995
19.995	109.995
14.995	69.995
44.995
24.995
59.95

## Sheet: S1C
WT	HBSS	ULK1	HBSS	FIP200	HBSS	ATG9	HBSS	BECN1	HBSS	VPS34	HBSS	ATG5	HBSS
3	1	1	1	1	1	1	3	6	1	6	1	1	0
2	3	1	1	1	0	1	4	4	7	2	1	0	0
2	26	0	1	4	0	0	2	0	1	1	2	0	0
0	16	0	2	10	0	0	4	0	3	0	0	0	0
1	2	0	0	1	0	0	1	0	1	0	0	0	0
1	9	0	0	2	0	0	0	0	0	0	0	0	0
4	17	0	0	1	0	0	0	0	0	0	0	0	0
1	5	0	0	5	0	0	0	0	0	0	0	0	0
2	8	0	0	4	0	0	0	0	0	0	0	0	0
0	27	0	0	6	0	0	0	0	0	0	0	0	0
0	2	0	0	6	0	0	0	0	0	0	0	0	0
0	39	0	0	2	0	0	0	0	0	0	0	0	0
0	10	0	0	2	0	0	0	0	0	0	0	0	0
0	12	0	0	3	0	0	0	0	0	0	0	0	0
0	7	0	0	0	0	0	0	0	0	0	0	0	0
0	10	0	0	0	0	0	0	0	0	0	0	0	0
0	4	0	0	0	0	0	0	0	0	0	0	0	0
0	3	0	0	0	0	0	0	0	0	0	0	0	0
0	5	0	0	0	0	0	0	0	0	0	0	0	0
0	15	0	0	0	0	0	0	0	0	0	0	0	0
0	13	0	0	0	0	0	0	0	0	0	0	0	0
0	23	0	0	0	0	0	0	0	0	0	0	0	0
0	3	0	0	0	0	0	0	0	0	0	0	0	0
0	4	0	0	0	0	0	0	0	0	0	0	0	0
0	16	0	0	0	0	0	0	0	0	0	0	0	0
0	0	0	0	0	0	0	0	0	0	0	0	0	0
0	0	0	0	0	0	0	0	0	0	0	0	0	0
0	0	0	0	0	0	0	0	0	0	0	0	0	0
0	0	0	0	0	0	0	0	0	0	0	0	0	0
0	0	0	0	0	0	0	0	0	0	0	0	0	0
0	0	0	0	0	0	0	0	0	0	0	0	0	0
0	0	0	0	0	0	0	0	0	0	0	0	0	0
0	0	0	0	0	0	0	0	0	0	0	0	0	0
0	0	0	0	0	0	0	0	0	0	0	0	0	0
0	0	0	0	0	0	0	0	0	0	0	0	0	0
0	0	0	0	0	0	0	0	0	0	0	0	0	0
0	0	0	0	0	0	0	0	0	0	0	0	0	0
0	0	0	0	0	0	0	0	0	0	0	0	0	0
0	0	0	0	0	0	0	0	0	0	0	0	0	0
0	0	0	0	0	0	0	0	0	0	0	0	0	0

## Sheet: S2A
EV	pULK1	pULK1 K46I	EV	pULK1	pULK1 K46I
907000	1059000	350000	240250	1010500	70000
2003500	277000	220000	140800	257500	110000
704500	1059000	110000	116800	1105500	65000
801400	1200000		90400	1050000	130000
950000	800000		90000	200000
950000			450000	400000

## Sheet: S2B
KD	WT+scram	ULK1+scram	ULK1+siULK2		DENV titer	WT	ULK1	ULK1/2	FIP200	FIP200+ULK1/2
	1	0.842832	0.185182			9333	5333	3330	3729.6	2664
	0.907309	0.875219	0.216447			1333	4333	3996	2131.2	2930.4
	1.00764	1.24719	0.0989253			833	2100	5328	1998	1265.4
		1.00098	0.212137			2100	2533	3996	1731.6	1731.6
			0.173615			2133
			0.344438			1267
			0.304321			1033
			0.392954			1233
						1233
						800
						2000
						11333
						1998
						2664
						1598.4
						1998
						2264.4

## Sheet: S2C
WT	VPS34	VPS+VPS
53280	1665	19980
59940	1798.2	6660
113220	1465.2	66600
133200	999	39960
73260		106560
66600		113220

## Sheet: S2D
Primer 1			Primer 2
CRE-	CRE+		CRE-	CRE+
1	88338.2		1	0.237116
2.89026	114260		1.85678	0.25242
2.6574	85369.5		1.53542	0.487081
6.63969	80729		10.2429	4.7671e-05
1	119003		5.85026	0.319596
1	161007		1.40509	0.0253293
1	126096		1	0.0056188
3.39642	131638			4.62177e-05
0.508846	59358
3.29334	68047.4
11.1287	157711
	267910
