# Supplementary material for: Differential and convergent utilization of autophagy components by positive-strand RNA viruses
Source: PLoS Biol. 2019 Jan 4;17(1):e2006926. doi: 10.1371/journal.pbio.2006926 (PMC6334974; doi:10.1371/journal.pbio.2006926)
Supplement: S2 Data — (XLSX) [file pbio.2006926.s009.xlsx]

## Sheet: 2B
PV 6h							PV 24h
WT	ULK1	FIP200	ATG9	LC3			WT	ULK1	FIP200	ATG9	LC3
1	0.784756	0.163812	0.373768	0.0832032			34.4592	2.49843	2.16753	2.17868	1.31381
1	0.489015	0.331455	0.385023	0.0571098			39.0599	10.5116	8.14727	5.62681	6.57284
1.21552	0.683008	0.234469	0.336194	0.0592394			30.1057	13.0541	9.02838	12.9986	7.64138
	0.622901	0.365757	0.374536	0.12147
		0.401863	0.418087	0.0959687
DENV 24h							DENV48h
WT	ATG9	VPS34	LC3				WT	ATG9	VPS34	LC3
1	1.27158	2.40499	2.00764				119.275	2.8154	6.34889	7.83485
1	2.05575	0.822545	0.564476				80.4712	4.44692	5.19878	3.82822
1	0.515917	0.4084	0.844018				70.2241	16.1525	29.1851	33.7335
ZIKV 24h							ZIKV 48h
WT	ULK1	ATG9	BECN1	VPS34	LC3		WT	ULK1	ATG9	BECN1	VPS34	LC3
1	0.590264	0.167628	0.624108	0.532702	0.340592		15.4422	2.54087	0.802858	2.78784	0.995378	1.59265
1	1.61956	1.40864	1.72118	1.52042	0.829636		21.7197	6.23029	2.3737	6.40207	8.13063	1.20439
1	0.876332	0.403353	2.57166	0.707371	0.777755		31.0325	2.80963	8.19673	5.5236	10.5151	7.36344

## Sheet: 2C
WT	ULK1	ATG9	BECN1	VPS34	LC3B	ATG5
240000	23000	1050	15000	10500	10000	210000
240000	21000	2250	1500	12000	6000	270000
225000	2400	9000	15000	2550	4800	280000
25500	2700	12000	6000	4050	9000	85000
55000						39000

## Sheet: 2D
PV
WT	ULK1	ATG9	LC3B	ATG5
33.7	7.65	7.84	22	32.3
36	9.92	9.01	25.3	37.6
75.5	22.7	25.9	9.71	80.6
DENV
WT	ATG9	VPS34	LC3B	ATG5
35.4	4.35	6.24	16.4	27.1
42.1	5.59	7.75	22.9	71.2
39.6	9.05	10.5	6.16	50.4
33.8	2.97	8.62	2.35	47.4
31.3	2.55	7.35	2.02
ZIKV
WT	ULK1	ATG9	BECN1	VPS34	LC3B	ATG5
79.9	14.3	3.59	13.4	13.9	9.59	84.4
88.2	16.6	1.42	5.34	2.73	3.71	45.9
32.5	18.3	13.2	13.3	15.4	13.5	58.2
35.4		14.4	14.4	17.7	14.6	62.1

## Sheet: S3A
WT	ULK1	FIP200	ATG9	LC3
1	2.11998	1.19745	0.853788	1.75932
1.2507	1.80807	1.62033	0.654947	0.821377
1.24103	1.04267	1.88063	1.01327	1.67657
1.20803	1.49226	1.3487	1.6457	1.15198
1.26992	1.56233	1.89316	1.42254	1.99806
1.84344	1.84851	1.33852	1.08265	2.22355
2.11998	0.837058	0.555214	1.01327	0.691236

## Sheet: S3C
hpi	WT					ULK1					FIP200					ATG9					LC3
0	33	11	11	14		8	10	8	15		14	14	14	15		8	8	8	17		6	7	7	13
2	101	51	51	26		31	32	25	24		27	19	19	19		24	21	12	18		13	16	16	34
4	594	213	185	627		168	182	141	141		55	53	51	99		77	76	96	97		59	72	65	108
6	1044	1501	1444	2487	2175	261	251	227	273	434	75	100	184	263	352	188	161	198	287	488	122	132	124	221	350

## Sheet: S3D
	WT		ULK1		FIP200		ATG9		LC3
NT	210	189	95	83	71	56	49	52	38	36
+gu	102	83	58	78	47	44	68	57	23	29
