# Supplementary material for: Differential and convergent utilization of autophagy components by positive-strand RNA viruses
Source: PLoS Biol. 2019 Jan 4;17(1):e2006926. doi: 10.1371/journal.pbio.2006926 (PMC6334974; doi:10.1371/journal.pbio.2006926)
Supplement: S3 Data — (XLSX) [file pbio.2006926.s010.xlsx]

## Sheet: 3C
WT	0.5	5	50	FIP200	0.5	5	50
1200000	950000	500000	280000	15000	30000	110000	35000
1000000	900000	800000	400000	35000	40000	15000	55000
650000	500000	140000	300000	50000	115000	150000	30000
2250000		90000	450000
1700000		120000	70000
2800000			90000
			45000
			25000
			45000
			80000

## Sheet: 3D
DENV
NT	SAR 1uM	SAR 5uM	SAR 10uM
53280	79920	19980	666
59940	59940	46620	466.2
113220	46620	19980	3996
133200		13320	5328
73260			9324
66600			15318
199800
219780
199800
219780
ZIKV
NT	SAR 1uM	SAR 5uM	SAR 10uM
330000	28500	4500	750
255000	22500	6000	300
495000	31500	3750	450
720000		7050
600000
PV
WT	+SAR
1850000	2000000
2300000	1950000
