# Supplementary material for: Differential and convergent utilization of autophagy components by positive-strand RNA viruses
Source: PLoS Biol. 2019 Jan 4;17(1):e2006926. doi: 10.1371/journal.pbio.2006926 (PMC6334974; doi:10.1371/journal.pbio.2006926)
Supplement: S4 Data — (XLSX) [file pbio.2006926.s011.xlsx]

## Sheet: 4B
DMV								SMV								eSMV
UN	WT	+gu	ULK1	+gu	ATG9	+gu		NT	WT	+gu	ULK1	+gu	ATG9	+gu		UN	WT	+gu	ULK1	+gu	ATG9	+gu
1	9	0	2	0	11	0		15	2	16	19	7	4	7		2	0	0	2	5	1	1
2	1	3	0	0	10	0		4	6	14	27	12	9	6		2	0	0	1	4	8	0
1	1	1	1	0	0	2		9	2	5	43	4	19	7		1	1	1	2	2	5	3
0	53	4	0	0	0	1		6	5	7	15	4	31	9		1	0	1	5	1	3	4
5	10	1	0	0	0	0		21	2	10	12	10	9	13		1	2	1	2	1	4	2
2	23	0	4	0	1	0		9	2	11	23	5	15	11		0	1	0	0	0	12	1
1	52	0	2	0	0	1		10	28	12	22	11	11	12		2	1	0	2	3	1	2
0	1	3	0	1		0		4	4	19	9	20	8	19		0	0	0	0	4	7	2
0	0	0		0		0		4	14	4		7		10		1	1	0	2	0		0
0	35	0		0		0		6	13	12		6		3		0		0		0		2
2	1	1		0		0		10	4	14		5		12				0		2		0
0	5	1		0		0		14	13	5		19						1
1	29							5	13
1	29							3	3
0	9							10	23
0	27							3	23
0	17							14	0
0	0							17	21
0	69							20
3	53							12
								21
								13
								21
								6
								2
								11
								10

## Sheet: 4D
DMV				CM
WT	VPS34	ATG9		WT	VPS34	ATG9
21	3	1		60.6061	18.75	10.5263
4	1	0
6	1	3
4	4	3
3	0	2
1	0	3
0	4	3
4	0	4
1	0	0
7	0	2
1	0	1
5	5	1
10	1	0
3	2	0
1	0	0
0	2	0
8	0	6
4		0
2		2
9		1
0
2
6
4
1
2
5
7
2
10
2
10
12
8
