# Supplementary material for: Differential and convergent utilization of autophagy components by positive-strand RNA viruses
Source: PLoS Biol. 2019 Jan 4;17(1):e2006926. doi: 10.1371/journal.pbio.2006926 (PMC6334974; doi:10.1371/journal.pbio.2006926)
Supplement: S5 Data — (XLSX) [file pbio.2006926.s012.xlsx]

## Sheet: 5C
WT+LC3						ATG5+LC3						WT+G120A						ATG5+G120A
NT	HBSS	PV	DENV	ZIKV		NT	HBSS	PV	DENV	ZIKV		NT	HBSS	PV	DENV	ZIKV		NT	HBSS	PV	DENV	ZIKV
2	7	10	8	40		0	0	2	0	0		1	1	5	3	0		0	0	11	33	23
0	8	5	5	22		0	0	3	0	0		0	0	8	3	0		0	0	2	31	9
1	11	9	6	45		0	0	1	0	4		1	1	1	1	0		0	0	3	5	7
1	24	6	8	26		0	0	1	0	14		3	0	3	1	4		0	0	4	4	3
7	15	5	4	21		0	1	5	0	0		0	1	2	11	26		0	1	3	7	5
3	11	7	2	25		0	0	2	0	0		0	1	3	1	18		0	0	3	3	0
5	14	3	22	14		0	0	4	16	1		0	1	3	1	21		0	0	1	2	8
2	12	4	17	38		0	0	17	21	0		2	0	4	3	11		0	0	5	2	8
0	23	14	14	50		0	0	12	23	0		0	0	4	4	6		0	2	6	3	18
0		26	6	52		1	0	0	28	1		0	0	5	5	24		3	0	3	3	14
1		9	5	36		0	2	1	0	0		1	0	8	3	13		0	2	1	4	15
2		6	3	39		0	0	2	0	0		0	0	6	4	2		0	0	11	2	26
3		13	7	17		1	0	0	0	3		1	0	14	0	12		0	0	1	0	39
0		8	0	9		1	1	0	0	22		0		5	0	17		0	1	2	0
0		8	9			2	1	0	0			0		1	1	8		0	0	1	0
2		10	9			0	0	0	0			0		0		14		1	0	8	6
1		7	52			0		0	1			0		4		1		2	0	4
		12				1		0	0			1		1		35		2	0	3
		18				2		0	0			3		3		1				6
								0	2			1		3		24				1
																0
																11
																16

## Sheet: 5F
DMV							SMV							MVB
WT	+gu	ATG5	+gu	LC3	+gu		WT	+gu	ATG5	+gu	LC3	+gu		WT	+gu	ATG5	+gu
9	0	5	1	3	0		2	16	19	13	31	8		1	0	3	3
1	3	6	0	3	1		6	14	11	5	11	8		1	0	1	2
1	1	2	0	3	0		2	5	9	17	11	7		0	3	2	2
53	4	9	0	1	0		5	7	1	11	44	10		0	2	2	0
10	1	0	0	0	0		2	10	11	15	15	6		1	0	0	1
23	0	13	0	0	0		2	11	19	15	40	10		0	2	2	0
52	0	3	0	0	0		28	12	9	14	34	13		3	1	3	2
1	3	0	0	2	0		4	19	12	3	25	11		0	1	6	0
0	0	14	0	2	1		14	4	11	10	18	14		1	0	2	0
35	0	7	0	0	0		13	12	15	10	8	4		0	1	4	2
1	1	26	1	0	0		4	14	9	12	11	6		1	0	2	0
5	1	13	0	0	0		13	5	7	8	39	15		0	2	3	0
29		31		0			13		4		23
29		44		2			3		7		39
9		0		2			23				6
27				0			23				12
17				0			0				13
0				0			21				9
69				4							30
53				0							61
				0							12
				1							9
				0							15
