# Supplementary material for: Differential and convergent utilization of autophagy components by positive-strand RNA viruses
Source: PLoS Biol. 2019 Jan 4;17(1):e2006926. doi: 10.1371/journal.pbio.2006926 (PMC6334974; doi:10.1371/journal.pbio.2006926)
Supplement: S6 Data — (XLSX) [file pbio.2006926.s013.xlsx]

## Sheet: 6A
p62					FYCO1					ATG4B					ATG3					ATG7
WT	ATG5	WT+G120A	ATG5+G120A		WT	ATG5	WT+G120A	ATG5+G120A		WT	ATG5	WT+G120A	ATG5+G120A		WT	ATG5	WT+G120A	ATG5+G120A		WT	ATG5	WT+G120A	ATG5+G120A
83.7954	63.6722	48.1742	46.564		84.8638	31.1407	20.9386	9.64994		60.5396	17.8328	0	7.11533		93.704	57.4849	18.3858	0		106.172	114.184	0	0
46.9871	48.4658	83.1423	53.8673		47.6235	28.0854	27.9467	18.5685		68.9594	18.6926	6.87222	0		79.3202	81.0449	17.8165	0		126.661	126.939	0	0
87.4184					87.9514					148.399					70.7301					101.9

## Sheet: 6C
	WT ND	ATG5 ND	WT NP40	ATG5 NP40	ATG5 G120A NP40
VP4	0.166667	0.0737527	0.0517241	0.178571	0.0789474
VP2	0.287356	0.154013	0.0862069	0.107143	0.131579
VP3	0.0574713	0.238612	0.0862069	0.0535714	0.342105
VP1	0.218391	0.262473	0.172414	0.410714	0.315789
2A	0	0.0130152	0	0.0357143	0.0263158
2B	0.0229885	0.0173536	0.0172414	0.0178571	0
2C	0.143678	0.0650759	0.534483	0.0714286	0.0526316
3A	0.00574713	0	0	0	0
3B	0	0	0	0	0
3C	0.0402299	0.0542299	0.0172414	0.0178571	0
3D	0.0574713	0.121475	0.0344828	0.107143	0.0526316

## Sheet: 6D
	WT	ATG5	ATG5+G120A
VP4	0.103448	0.294118	0.0882353
VP2	0.1	0.084507	0.0704225
VP3	0.5	0.0272727	0.118182
VP1	0.263158	0.190083	0.0991735
2A	0	0.333333	0.166667
2B	0.25	0.125	0
2C	1.24	0.133333	0.0666667
3A	0	0	0
3B	0	0	0
3C	0.142857	0.04	0
3D	0.2	0.107143	0.0357143

## Sheet: S5A
p62			ATG7			ATG3
WT	WT+G120A		WT	WT+G120A		WT	WT+G120A
142.558	109.952		72.9104	0.001		106.796	0.001
